# Supplementary material for: Characterization of Serum Cytokine Profiles of Patients with Active Lupus Nephritis
Source: Int J Mol Sci. 2023 Oct 4;24(19):14883. doi: 10.3390/ijms241914883 (PMC10573765; doi:10.3390/ijms241914883)
Supplement: Supplementary file 1 [file ijms-24-14883-s001.zip]

Archive with 1 entries (1 files):
- ijms-2613733-supplementary.pdf
